# Supplementary material for: Paradoxical Anxiety Level Reduction in Animal Chronic Stress: A Unique Role of Hippocampus Neurobiology
Source: Int J Mol Sci. 2022 Aug 15;23(16):9151. doi: 10.3390/ijms23169151 (PMC9409467; doi:10.3390/ijms23169151)
Supplement: Supplementary file 1 [file ijms-23-09151-s001.zip]

Archive with 1 entries (1 files):
- ijms-1839820-supplementary.pdf
